# Supplementary material for: Transcriptome Analysis Revealed the Regulatory Mechanism of DIMBOA Affecting Early Somatic Embryogenesis in Dimocarpus longan Lour
Source: Plants (Basel). 2025 Feb 3;14(3):442. doi: 10.3390/plants14030442 (PMC11820951; doi:10.3390/plants14030442)
Supplement: Supplementary file 1 [file plants-14-00442-s001.zip]

Archive with 6 entries (5 files):
- 附件/
- 附件/Supplementary Table S1.xlsx
- 附件/Supplementary Table S2.xlsx
- 附件/Supplementary Table S3.xlsx
- 附件/Supplementary Table S4.xlsx
- 附件/Supplementary Table S5.xlsx
