# Supplementary material for: Transcriptome Analysis Revealed the Regulatory Mechanism of DIMBOA Affecting Early Somatic Embryogenesis in Dimocarpus longan Lour
Source: Plants (Basel). 2025 Feb 3;14(3):442. doi: 10.3390/plants14030442 (PMC11820951; doi:10.3390/plants14030442)
Supplement: Supplementary file 1 [file plants-14-00442-s001.zip › 附件/Supplementary Table S1.xlsx]

## Sheet: CK_vs_D.GO_enrichment.stat
Table S1 The significant enrichment pathways in each type of GO enrichment pathway
GO_classify1	GO_classify2	all_genes	DEGs	DEGs_ID
Total_gene		29182	368	--
cellular component	intracellular	6954	75	Dlo029723.gene;Dlo010001.gene;Dlo009996.gene;Dlo021444.gene;NewGene_1419;Dlo011870.gene;Dlo027746.gene;Dlo010462.gene;Dlo006888.gene;Dlo010672.gene;Dlo029781.gene;Dlo020817.gene;Dlo006935.gene;Dlo011074.gene;Dlo016251.gene;Dlo006464.gene;Dlo011303.gene;Dlo008477.gene;Dlo030653.gene;Dlo020170.gene;Dlo015626.gene;Dlo023862.gene;Dlo032538.gene;Dlo006609.gene;NewGene_2564;Dlo015073.gene;Dlo027427.gen…
cellular component	protein-containing complex	1639	9	Dlo010001.gene;Dlo004066.gene;Dlo030485.gene;Dlo006447.gene;Dlo030653.gene;Dlo021444.gene;Dlo006652.gene;Dlo004917.gene;Dlo006609.gene
cellular component	cellular anatomical entity	14284	192	Dlo012190.gene;Dlo016327.gene;Dlo030375.gene;Dlo008574.gene;Dlo021399.gene;Dlo015343.gene;Dlo014247.gene;Dlo011856.gene;Dlo027598.gene;Dlo026180.gene;Dlo015507.gene;Dlo009257.gene;Dlo013479.gene;Dlo032208.gene;Dlo015729.gene;Dlo000020.gene;NewGene_2307;Dlo012900.gene;Dlo026767.gene;Dlo006397.gene;Dlo032334.gene;Dlo021635.gene;Dlo021513.gene;Dlo018890.gene;Dlo013936.gene;Dlo026125.gene;Dlo018260.g…
molecular function	catalytic activity	12949	183	Dlo015433.gene;Dlo015425.gene;Dlo003009.gene;Dlo018498.gene;Dlo031756.gene;Dlo002774.gene;Dlo018301.gene;Dlo012459.gene;Dlo029734.gene;Dlo026712.gene;Dlo011964.gene;Dlo015942.gene;Dlo007371.gene;Dlo027986.gene;Dlo022096.gene;Dlo033845.gene;Dlo015395.gene;Dlo006088.gene;Dlo015778.gene;Dlo020841.gene;Dlo004066.gene;Dlo031752.gene;Dlo026892.gene;Dlo009322.gene;Dlo031466.gene;Dlo029130.gene;Dlo018329…
molecular function	structural molecule activity	405	5	Dlo009257.gene;Dlo034646.gene;Dlo002947.gene;NewGene_217;Dlo032334.gene
molecular function	transporter activity	1280	27	Dlo026764.gene;Dlo019909.gene;NewGene_2416;Dlo026767.gene;Dlo011240.gene;Dlo028309.gene;NewGene_2307;Dlo030485.gene;Dlo031918.gene;Dlo020026.gene;Dlo013115.gene;Dlo014247.gene;Dlo019847.gene;Dlo018864.gene;Dlo019430.gene;Dlo023405.gene;Dlo019452.gene;Dlo032208.gene;Dlo012163.gene;Dlo018392.gene;Dlo002520.gene;NewGene_1327;Dlo005973.gene;Dlo021838.gene;Dlo012190.gene;Dlo001199.gene;Dlo034647.gene
molecular function	binding	17372	192	Dlo010352.gene;Dlo028060.gene;Dlo020815.gene;Dlo013721.gene;Dlo020636.gene;Dlo013115.gene;Dlo007884.gene;Dlo026679.gene;Dlo020737.gene;Dlo016117.gene;Dlo009407.gene;Dlo006398.gene;Dlo001401.gene;Dlo011897.gene;Dlo000918.gene;Dlo000804.gene;Dlo018497.gene;Dlo002947.gene;Dlo029210.gene;Dlo001126.gene;Dlo000020.gene;Dlo021211.gene;Dlo032208.gene;Dlo034825.gene;Dlo010102.gene;Dlo013479.gene;Dlo009257…
molecular function	antioxidant activity	187	10	Dlo016327.gene;Dlo028923.gene;Dlo028921.gene;Dlo010093.gene;Dlo027568.gene;Dlo015335.gene;Dlo006088.gene;Dlo007061.gene;Dlo012213.gene;Dlo010352.gene
molecular function	protein tag	11	0	--
molecular function	cargo receptor activity	1	0	--
molecular function	protein folding chaperone	6	0	--
molecular function	translation regulator activity	109	2	Dlo003915.gene;Dlo032655.gene
molecular function	nutrient reservoir activity	51	0	--
molecular function	molecular transducer activity	120	1	Dlo021872.gene
molecular function	molecular function regulator	350	8	Dlo019828.gene;Dlo030814.gene;NewGene_3880;Dlo012081.gene;Dlo018333.gene;Dlo012944.gene;Dlo004917.gene;Dlo016833.gene
molecular function	molecular carrier activity	8	0	--
molecular function	transcription regulator activity	706	17	Dlo029792.gene;Dlo030991.gene;Dlo008477.gene;Dlo013464.gene;Dlo013444.gene;Dlo018998.gene;Dlo012866.gene;Dlo000804.gene;Dlo011897.gene;Dlo009059.gene;Dlo029323.gene;Dlo019079.gene;Dlo015073.gene;Dlo032203.gene;Dlo021513.gene;Dlo008392.gene;Dlo026931.gene
molecular function	small molecule sensor activity	23	1	Dlo021872.gene
biological process	reproduction	541	6	Dlo012190.gene;Dlo014027.gene;Dlo012984.gene;Dlo015809.gene;Dlo003020.gene;Dlo004066.gene
biological process	immune system process	110	0	--
biological process	behavior	6	0	--
biological process	metabolic process	14387	158	Dlo029130.gene;Dlo031466.gene;Dlo031752.gene;Dlo009322.gene;Dlo026892.gene;Dlo006088.gene;Dlo020841.gene;Dlo033845.gene;Dlo015395.gene;Dlo027986.gene;Dlo007371.gene;Dlo011964.gene;Dlo015942.gene;Dlo026712.gene;Dlo022096.gene;Dlo012459.gene;Dlo018301.gene;Dlo029734.gene;Dlo018498.gene;Dlo002774.gene;Dlo021168.gene;Dlo015433.gene;Dlo003009.gene;Dlo031691.gene;Dlo009415.gene;Dlo021872.gene;Dlo016194…
biological process	cellular process	15153	157	Dlo021745.gene;Dlo023987.gene;Dlo028309.gene;Dlo009996.gene;Dlo010001.gene;Dlo015148.gene;Dlo001097.gene;Dlo031918.gene;Dlo009337.gene;Dlo023335.gene;Dlo011870.gene;Dlo031477.gene;Dlo003020.gene;Dlo013887.gene;Dlo015509.gene;Dlo016833.gene;Dlo029641.gene;Dlo032655.gene;Dlo018303.gene;Dlo002520.gene;Dlo030653.gene;Dlo006888.gene;Dlo006935.gene;Dlo021396.gene;Dlo032538.gene;Dlo011840.gene;Dlo021431…
biological process	carbon utilization	7	0	--
biological process	reproductive process	541	6	Dlo012190.gene;Dlo014027.gene;Dlo012984.gene;Dlo015809.gene;Dlo003020.gene;Dlo004066.gene
biological process	biological adhesion	5	0	--
biological process	signaling	908	9	Dlo018333.gene;Dlo000818.gene;Dlo005621.gene;Dlo016833.gene;Dlo010979.gene;Dlo034451.gene;Dlo021872.gene;Dlo018363.gene;Dlo015148.gene
biological process	multicellular organismal process	787	12	Dlo015963.gene;Dlo014027.gene;Dlo034291.gene;Dlo012900.gene;Dlo012190.gene;Dlo004066.gene;Dlo009996.gene;Dlo006984.gene;Dlo015809.gene;Dlo018333.gene;Dlo003020.gene;Dlo033803.gene
biological process	developmental process	679	12	Dlo009996.gene;Dlo006984.gene;Dlo015809.gene;Dlo021513.gene;Dlo004066.gene;Dlo012190.gene;Dlo012900.gene;Dlo015963.gene;Dlo034291.gene;Dlo033803.gene;Dlo032538.gene;Dlo018333.gene
biological process	growth	64	1	Dlo004066.gene
biological process	locomotion	18	0	--
biological process	pigmentation	7	0	--
biological process	interspecies interaction between organisms	241	4	Dlo023862.gene;Dlo015963.gene;Dlo006397.gene;Dlo010001.gene
biological process	rhythmic process	17	0	--
biological process	response to stimulus	2601	61	Dlo023101.gene;Dlo009873.gene;Dlo009857.gene;Dlo034291.gene;Dlo016327.gene;Dlo033971.gene;Dlo010979.gene;Dlo000728.gene;Dlo006773.gene;Dlo015652.gene;Dlo020148.gene;Dlo021211.gene;Dlo007061.gene;Dlo000818.gene;Dlo018363.gene;Dlo010093.gene;Dlo017323.gene;Dlo006397.gene;Dlo009867.gene;Dlo028921.gene;Dlo028923.gene;Dlo004304.gene;Dlo006088.gene;Dlo027568.gene;Dlo005621.gene;Dlo012970.gene;NewGene_3…
biological process	localization	2323	33	Dlo019909.gene;Dlo015509.gene;Dlo031918.gene;Dlo011240.gene;Dlo028309.gene;Dlo030485.gene;Dlo019847.gene;Dlo023405.gene;Dlo019430.gene;Dlo012163.gene;Dlo006609.gene;Dlo013115.gene;Dlo002520.gene;Dlo021838.gene;NewGene_2416;Dlo026764.gene;Dlo012145.gene;Dlo004066.gene;Dlo026767.gene;NewGene_2307;Dlo018864.gene;Dlo032208.gene;Dlo019452.gene;Dlo020026.gene;Dlo009257.gene;Dlo014247.gene;Dlo001199.gen…
biological process	intraspecies interaction between organisms	13	0	--
biological process	multi-organism process	485	8	Dlo003020.gene;Dlo023862.gene;Dlo004066.gene;Dlo010001.gene;Dlo006397.gene;Dlo012984.gene;Dlo014027.gene;Dlo015963.gene
biological process	biological regulation	3721	57	Dlo018333.gene;Dlo032538.gene;Dlo004198.gene;Dlo028060.gene;Dlo029792.gene;Dlo030653.gene;Dlo008477.gene;Dlo030814.gene;Dlo016251.gene;Dlo032655.gene;Dlo019962.gene;Dlo019828.gene;Dlo034451.gene;NewGene_385;Dlo006935.gene;Dlo006888.gene;Dlo029781.gene;Dlo018575.gene;Dlo011897.gene;Dlo016833.gene;Dlo000804.gene;Dlo019079.gene;Dlo033970.gene;Dlo029323.gene;Dlo021872.gene;Dlo015148.gene;Dlo009996.ge…
biological process	detoxification	243	10	Dlo006088.gene;Dlo007061.gene;Dlo015335.gene;Dlo027568.gene;Dlo010352.gene;Dlo012213.gene;Dlo028923.gene;Dlo016327.gene;Dlo010093.gene;Dlo028921.gene
biological process	biomineralization	2	0	--
