# Supplementary material for: Transcriptome Analysis Revealed the Regulatory Mechanism of DIMBOA Affecting Early Somatic Embryogenesis in Dimocarpus longan Lour
Source: Plants (Basel). 2025 Feb 3;14(3):442. doi: 10.3390/plants14030442 (PMC11820951; doi:10.3390/plants14030442)
Supplement: Supplementary file 1 [file plants-14-00442-s001.zip › 附件/Supplementary Table S2.xlsx]

## Sheet: Sheet1
Table S2 The information of top 20 KEGG pathways
PathwayID	Pathway	KEGG_A_class	KEGG_B_class	Up_number	Down_number	DEG_number	total_number	enrich_factor	Pvalue	qvalue	Up_geneID	Down_geneID	URL
ko00940	Phenylpropanoid biosynthesis	Metabolism	Biosynthesis of other secondary metabolites	19	5	24	414	4.28	1.73908e-09	1.44618e-07	Dlo000136;Dlo001213;Dlo005841;Dlo007061;Dlo010102;Dlo011074;Dlo012213;Dlo013342;Dlo018897;Dlo020570;Dlo022096;Dlo026180;Dlo027282;Dlo027568;Dlo028921;Dlo028923;Dlo031466;Dlo031467;Dlo033845	Dlo010093;Dlo010352;Dlo015716;Dlo016327;Dlo031393	https://www.kegg.jp/pathway/ko00940
ko00945	Stilbenoid, diarylheptanoid and gingerol biosynthesis	Metabolism	Biosynthesis of other secondary metabolites	5	-	5	74	4.99	0.00325876	0.120306	Dlo000136;Dlo001213;Dlo005841;Dlo018897;Dlo020570	-	https://www.genome.jp/pathway/ko00945
ko02010	ABC transporters	Environmental Information Processing	Membrane transport	2	6	8	190	3.11	0.00434015	0.120306	Dlo029337;Dlo032208	Dlo001199;Dlo013115;Dlo018272;Dlo018864;Dlo026767;NewGene_1327	https://www.genome.jp/pathway/ko02010
ko00561	Glycerolipid metabolism	Metabolism	Lipid metabolism	3	4	7	189	2.74	0.014464	0.267147	Dlo003369;Dlo015778;Dlo025586	Dlo000464;Dlo001145;Dlo010462;Dlo029096	https://www.kegg.jp/pathway/ko00561
ko00908	Zeatin biosynthesis	Metabolism	Metabolism of terpenoids and polyketides	1	3	4	77	3.84	0.0204426	0.267147	Dlo020170	Dlo003971;Dlo010676;Dlo019595	https://www.kegg.jp/pathway/ko00561
ko00750	Vitamin B6 metabolism	Metabolism	Metabolism of cofactors and vitamins	-	2	2	18	8.21	0.0241883	0.267147	-	Dlo006333;Dlo006334	https://www.kegg.jp/pathway/ko00750
ko04016	MAPK signaling pathway - plant	Environmental Information Processing	Signal transduction	9	5	14	583	1.77	0.0270612	0.267147	Dlo006397;Dlo006398;Dlo008477;Dlo009322;Dlo011897;Dlo015433;Dlo015801;Dlo023724;Dlo032203	Dlo003020;Dlo006088;Dlo013721;Dlo018890;Dlo026679	https://www.genome.jp/pathway/ko04016
ko00941	Flavonoid biosynthesis	Metabolism	Biosynthesis of other secondary metabolites	5	-	5	126	2.93	0.028291	0.267147	Dlo000136;Dlo001213;Dlo005841;Dlo018897;Dlo020570	-	https://www.kegg.jp/pathway/ko00941
ko03040	Spliceosome	Genetic Information Processing	Transcription	4	8	12	477	1.86	0.0289127	0.267147	Dlo001662;Dlo018998;Dlo020636;Dlo024077	Dlo004978;Dlo004982;Dlo009875;Dlo009982;Dlo011856;Dlo011857;Dlo017499;Dlo033971	https://www.kegg.jp/pathway/ko03040
ko04141	Protein processing in endoplasmic reticulum	Genetic Information Processing	Folding, sorting and degradation	9	3	12	491	1.81	0.0349649	0.290761	Dlo001662;Dlo006779;Dlo010672;Dlo019282;Dlo024013;Dlo024061;Dlo026410;Dlo026411;NewGene_3713	Dlo008664;Dlo033986;Dlo034647	https://www.kegg.jp/pathway/ko04141
ko00360	Phenylalanine metabolism	Metabolism	Amino acid metabolism	2	2	4	102	2.9	0.0496813	0.375581	Dlo011074;Dlo026180	Dlo003024;Dlo034932	https://www.genome.jp/pathway/ko00360
ko00906	Carotenoid biosynthesis	Metabolism	Metabolism of terpenoids and polyketides	1	2	3	79	2.8	0.0917117	0.623525	Dlo023520	Dlo014097;Dlo016774	https://www.kegg.jp/pathway/ko00906
ko00563	Glycosylphosphatidylinositol (GPI)-anchor biosynthesis	Metabolism	Glycan biosynthesis and metabolism	-	2	2	41	3.6	0.106132	0.623525	-	Dlo013389;Dlo018651	https://www.kegg.jp/pathway/ko00563
ko00130	Ubiquinone and other terpenoid-quinone biosynthesis	Metabolism	Metabolism of cofactors and vitamins	2	1	3	89	2.49	0.11979	0.623525	Dlo001213;Dlo027282	Dlo026589	https://www.kegg.jp/pathway/ko00130
ko00965	Betalain biosynthesis	Metabolism	Biosynthesis of other secondary metabolites	1	1	2	45	3.28	0.123823	0.623525	Dlo030385	Dlo034932	https://www.genome.jp/pathway/ko00965
ko00040	Pentose and glucuronate interconversions	Metabolism	Carbohydrate metabolism	5	4	9	428	1.55	0.127273	0.623525	Dlo012081;Dlo012944;Dlo019828;Dlo023335;NewGene_3880	Dlo011964;Dlo016117;Dlo029495;Dlo031712	https://www.genome.jp/pathway/ko00040
ko00901	Indole alkaloid biosynthesis	Metabolism	Biosynthesis of other secondary metabolites	1	-	1	10	7.39	0.127467	0.623525	Dlo018301	-	https://www.genome.jp/pathway/ko00901
ko00903	Limonene and pinene degradation	Metabolism	Metabolism of terpenoids and polyketides	1	-	1	11	6.71	0.139289	0.639905	Dlo025586	-	https://www.kegg.jp/pathway/ko00903
ko00620	Pyruvate metabolism	Metabolism	Carbohydrate metabolism	4	-	4	150	1.97	0.146206	0.639905	Dlo013849;Dlo015425;Dlo025586;Dlo031691	-	https://www.kegg.jp/pathway/ko00620
ko00500	Starch and sucrose metabolism	Metabolism	Carbohydrate metabolism	4	6	10	510	1.45	0.154373	0.641866	Dlo006285;Dlo015343;Dlo032334;Dlo034451	Dlo001138;Dlo011870;Dlo013217;Dlo029210;Dlo031393;Dlo032527	https://www.genome.jp/pathway/ko00500
