# Supplementary material for: Transcriptome Analysis Revealed the Regulatory Mechanism of DIMBOA Affecting Early Somatic Embryogenesis in Dimocarpus longan Lour
Source: Plants (Basel). 2025 Feb 3;14(3):442. doi: 10.3390/plants14030442 (PMC11820951; doi:10.3390/plants14030442)
Supplement: Supplementary file 1 [file plants-14-00442-s001.zip › 附件/Supplementary Table S3.xlsx]

## Sheet: Sheet1
Table S3 The FPKM of DEGs in this study
FPKM values of genes related to the vitamin B6 biosynthesis pathway
Gene_ID	CK-1	CK-2	CK-3	D-1	D-2	D-3
Dlo006333	451.613	416.056	406.497	14.6311	17.2777	35.3667
Dlo006334	44.6705	47.3695	36.1615	0	0.144338	0
Dlo000151	115.637	107.256	114.432	100.754	93.0331	85.4258
Dlo001165	0	0.228583	0	0	0	0
Dlo001166	0.288829	0.488713	0.264152	0	0.751857	0
Dlo006238	64.9085	71.4309	66.8274	68.154	68.8624	75.4738
Dlo006331	7.8474	9.58745	6.43736	4.15618	4.71363	3.65157
Dlo006332	0	0	0	0	0	0
Dlo006602	37.1319	43.0092	37.9466	42.7308	45.991	37.5811
Dlo009888	3.26252	1.99997	2.74166	1.46679	1.12852	2.29313
Dlo011762	19.8118	18.7867	17.2845	19.344	20.2252	19.7537
Dlo013745	37.1156	41.3942	39.1645	43.2962	49.3673	43.9368
Dlo015416	33.7211	44.0677	36.7999	71.903	66.3452	77.3287
Dlo016607	0	0	0	0	0	0
Dlo020813	38.0834	36.276	35.2291	43.5002	49.6546	41.4738
Dlo026226	142.033	140.83	132.508	138.876	128.139	117.24
Dlo028137	6.96239	6.30031	6.65916	5.27115	5.2608	6.44527
Dlo029058	292.418	298.959	298.51	394.407	399.655	311.96
FPKM values for DEGs of the phenylpropanoid biosynthesis,stilbenoid, diarylheptanoid and gingerol biosynthesis, and flavonoid biosynthesis pathways
Gene_ID	CK-1	CK-2	CK-3	D-1	D-2	D-3
Dlo000136	1.54431	1.29099	1.73082	6.17626	2.9675	3.16277
Dlo001213	1.757	1.05011	1.68837	8.13491	8.33848	6.67717
Dlo005841	2.23215	1.9443	2.86873	7.87643	8.95316	5.51298
Dlo007061	2.47026	2.48149	2.79196	7.86648	4.95913	5.38427
Dlo010093	4.61374	4.93307	4.6804	2.44935	2.69541	1.41534
Dlo010102	3.70384	4.28581	4.54846	10.8866	9.99499	12.3648
Dlo010352	1.55856	1.10906	1.54436	0.65481	0.348442	0.292321
Dlo011074	1.90863	3.0431	2.46907	5.79265	6.00884	5.66435
Dlo012213	0.313563	0.126728	0.324671	1.70929	1.71603	2.21323
Dlo013342	28.5043	29.6405	32.1342	68.6078	78.0831	61.8651
Dlo015716	1.04215	1.40296	1.61628	0.321231	0.801471	0.179444
Dlo016327	1.68795	1.56115	1.69098	0.419885	0.382871	0.622248
Dlo018897	6.58193	10.6389	8.19614	23.2226	21.8623	23.8589
Dlo020570	7.01865	6.33228	6.58412	21.1082	16.7672	14.243
Dlo022096	1.55438	1.53036	1.42538	3.49019	3.94737	3.82176
Dlo026180	0.725376	0.628122	0.820637	1.36561	1.77774	2.19036
Dlo027282	3.39314	2.89287	4.55094	8.47464	9.81314	9.53163
Dlo027568	0.836443	0.773841	0.802341	1.81354	3.04695	2.0084
Dlo028921	1.26219	1.07948	1.62009	6.28026	6.46665	4.72921
Dlo028923	5.11228	4.69829	5.13679	14.4133	14.4669	8.14376
Dlo031393	424.094	322.425	407.307	81.3697	80.6013	34.5962
Dlo031466	2.4453	3.35814	2.01613	9.37818	9.33289	8.45627
Dlo031467	1.21306	1.27119	1.34079	4.67545	3.7338	3.77442
Dlo033845	29.9966	28.7404	31.4565	66.1168	77.0106	58.7388
FPKM values for DEGs of the pyruvate metabolism pathway
Gene_ID	CK-1	CK-2	CK-3	D-1	D-2	D-3
Dlo025586	0.926358	0.79843	0.764887	2.29355	1.96932	2.40744
Dlo013849	1.2237	1.99947	2.62126	4.97166	5.46492	8.21035
Dlo015425	3.57612	3.63752	3.46703	8.90261	10.2335	9.29361
Dlo031691	23.134	27.069	23.2005	50.5044	47.5705	66.1774
FPKM values for DEGs of the pentose and glucuronate interconversions pathway
Gene_ID	CK-1	CK-2	CK-3	D-1	D-2	D-3
Dlo012944	0.267437	0.228894	0.206882	1.39843	1.41534	2.11777
NewGene_3880	0.326297	0.362602	0.37677	2.59397	2.15641	2.91456
Dlo023335	0.887608	0.927185	0.907971	2.00263	2.26405	2.65998
Dlo019828	0.955911	0.526505	1.41642	3.30292	3.5306	4.30145
Dlo029495	2.73089	1.90283	2.90948	1.09031	1.69514	0.968899
Dlo016117	6.22859	7.37866	7.56654	2.20913	2.82654	1.44197
Dlo012081	16.827	15.0519	14.2411	34.1451	39.4456	25.2317
Dlo011964	18.405	16.2016	19.6433	9.23434	9.14266	5.44904
Dlo031712	38.2737	36.1481	39.8805	17.6854	16.0239	25.5602
FPKM values for DEGs of the starch and sucrose metabolism pathway
Gene_ID	CK-1	CK-2	CK-3	D-1	D-2	D-3
Dlo001138	0.592258	0.745663	0.542226	0.029212	0.222239	0.114985
Dlo006285	2.77304	2.78898	2.54052	7.4697	6.32852	7.13397
Dlo011870	4.23845	4.32601	4.87127	1.59771	1.56978	1.18873
Dlo013217	8.34748	7.97101	7.81738	0.731775	1.15534	0.676966
Dlo015343	2.14653	1.42355	2.10174	5.49413	4.99234	4.48953
Dlo029210	10.7295	7.36099	9.20122	5.96765	4.6521	3.45525
Dlo031393	424.094	322.425	407.307	81.3697	80.6013	34.5962
Dlo032334	0.758348	0.790892	0.701085	1.61926	1.85539	1.60577
Dlo032527	31.9293	33.7461	31.3047	11.9651	13.2048	11.9192
Dlo034451	0.023996	0.060303	0.251239	0.555554	0.654279	0.466558
FPKM values for differentially expressed TFs
Gene_ID	Family	CK-1	CK-2	CK-3	D-1	D-2	D-3	KEGG_pathway_annotation
Dlo015073	AP2/ERF	32.6538	18.6082	22.7557	10.203	10.6066	12.2045
Dlo013464	AP2/ERF	6.19613	6.28026	7.42552	3.42421	2.8716	1.03807
Dlo029723	ARF	1.45213	2.08783	1.53403	4.75454	3.87045	2.65296
Dlo016218	bHLH	0.739567	0.775989	0.940459	3.45568	2.98409	2.94962
Dlo000918	bHLH	9.66454	9.71785	10.1675	2.19941	2.37303	1.5206
NewGene_195	bHLH	1.53255	1.77884	1.7387	0.465236	0.714408	0.272968
Dlo016117	bHLH	6.22859	7.37866	7.56654	2.20913	2.82654	1.44197	Pentose and glucuronate interconversions (ko00040);; Ascorbate and aldarate metabolism (ko00053);; Amino sugar and nucleotide sugar metabolism (ko00520)
Dlo013721	bHLH	3.60606	2.75394	3.71262	0.970249	1.34148	0.602054	MAPK signaling pathway - plant (ko04016)
Dlo029781	BLH	2.71126	3.69336	2.69691	8.0132	7.83041	6.4838
Dlo013479	BLH	0.283233	0.1055	0.401298	1.13023	1.48377	0.7955
Dlo019079	GRAS	6.70626	5.60459	5.53643	2.4751	3.57273	1.65911	Plant hormone signal transduction (ko04075)
Dlo009996	GRF	1.4322	1.16544	1.06541	3.10859	2.71257	4.4334
Dlo032538	GRF	0.810708	0.60998	0.830379	1.9018	1.54263	1.73372
Dlo018575	HD-Zip	0.504715	0.834921	0.677687	1.96715	2.20394	1.3786
Dlo016251	HD-Zip	1.74901	2.15713	2.23031	5.90426	5.61297	5.05477
Dlo028060	LFY	0.365295	0.341472	0.375154	1.03845	0.892023	1.76882
Dlo012900	LBD	0.880927	0.726404	0.677031	2.01641	2.04007	4.1951
Dlo015809	LBD	0.407946	0.699666	0.672244	1.91893	2.03185	1.75485
Dlo010484	LBD	2.44171	3.32779	3.12138	0.456426	0.648704	0.205352
Dlo022913	LBD	6.99907	8.91268	8.25504	3.73452	4.45169	4.10072
Dlo013444	MADS-box	20.5547	20.7067	23.1321	10.4268	8.48226	10.6342
Dlo012866	MADS-box	14.2233	11.0835	13.1972	4.70907	5.03669	3.85258
Dlo021513	MYB	0.492033	0.900703	0.736768	1.88959	2.4216	2.60825
Dlo013670	MYB	1.43607	1.43314	1.34301	3.25318	2.82478	4.42817
Dlo030062	MYB	1.47694	1.0579	1.43926	6.22495	5.55342	6.37594
Dlo027427	MYB	1.6865	1.5273	1.60597	0.776564	0.627832	0.615868	Plant hormone signal transduction (ko04075)
Dlo000244	MYB	1.68398	2.06291	1.7127	0.105799	0.409483	0.639337
Dlo003423	MYB	3.76106	2.45195	3.3821	0.949473	0.557911	0.117574
Dlo001126	MYB	5.56623	6.06347	6.31244	2.53348	1.29054	1.0708
Dlo020815	MYB	7.53496	7.34244	8.09165	3.34009	3.87373	1.673
Dlo004198	NAC	0.612687	0.423543	0.650575	1.63014	1.46802	1.21181
Dlo000020	NAC	1.11217	1.6423	1.80306	4.69561	5.25575	3.81258
Dlo018475	NAC	27.5737	24.6401	27.4601	15.622	13.3234	8.66732
Dlo021562	NAC	1.40579	1.24994	1.43328	0.077976	0.291439	0.245833
Dlo026931	NF-Y	1.17233	1.21744	0.96486	2.48902	2.66826	3.96538
Dlo029792	NF-Y	1.5479	1.70546	2.06476	0.672103	0.921854	0.456209
Dlo030991	RKDs	15.9786	17.5291	15.9406	4.38381	5.39586	13.5604
Dlo009059	TCP	2.32232	2.42533	2.4898	8.39785	8.1533	10.3399
Dlo018998	WRKY	4.99412	5.92015	3.66248	17.3988	16.7577	7.99784	Spliceosome (ko03040)
Dlo011897	WRKY	0.211782	0.52965	0.323049	0.899351	1.08388	1.58513	MAPK signaling pathway - plant (ko04016);; Plant-pathogen interaction (ko04626)
Dlo008477	WRKY	0.968024	1.66719	1.72759	2.80621	3.76774	3.04718	MAPK signaling pathway - plant (ko04016);; Plant-pathogen interaction (ko04626)
Dlo032203	WRKY	0.60826	0.272698	0.600754	2.03751	1.95371	2.07968	MAPK signaling pathway - plant (ko04016);; Plant-pathogen interaction (ko04626)
Dlo029323	ZF	10.9975	12.0588	11.6012	4.62094	4.41116	5.49557
Dlo021635	ZF	19.3245	16.6857	21.2573	8.78715	10.0599	10.311
Dlo001395	ZF	4.98524	3.83256	4.54296	0.732552	1.7159	2.62257
Dlo030385	ZF	6.32119	7.27795	6.60456	15.6763	14.8724	17.5402	Betalain biosynthesis (ko00965)
Dlo000804	ZF	5.18154	3.58869	4.38554	2.14723	2.0705	0.957067
Dlo006725	ZF	28.6081	22.5352	28.2274	6.9827	7.04143	4.02519
