# Supplementary material for: Transcriptome Analysis Revealed the Regulatory Mechanism of DIMBOA Affecting Early Somatic Embryogenesis in Dimocarpus longan Lour
Source: Plants (Basel). 2025 Feb 3;14(3):442. doi: 10.3390/plants14030442 (PMC11820951; doi:10.3390/plants14030442)
Supplement: Supplementary file 1 [file plants-14-00442-s001.zip › 附件/Supplementary Table S4.xlsx]

## Sheet: As_Result.stat
Table S4 Alternative splicing event count
AS	CK-1	CK-2	CK-3	D-1	D-2	D-3
XSKIP	424	425	420	409	456	443
XMSKIP	88	54	49	50	55	60
XMIR	41	17	34	34	32	26
XIR	368	312	404	425	441	347
XAE	752	678	777	811	778	806
TTS	18394	18303	18495	18402	18444	18492
TSS	19202	19154	19286	19244	19221	19145
SKIP	1506	1533	1562	1547	1551	1593
MSKIP	203	203	186	149	151	183
MIR	187	148	179	198	182	121
IR	1160	1050	1122	1202	1265	1042
AE	5993	5913	5937	6328	6157	6256
