# Supplementary material for: Transcriptome Analysis Revealed the Regulatory Mechanism of DIMBOA Affecting Early Somatic Embryogenesis in Dimocarpus longan Lour
Source: Plants (Basel). 2025 Feb 3;14(3):442. doi: 10.3390/plants14030442 (PMC11820951; doi:10.3390/plants14030442)
Supplement: Supplementary file 1 [file plants-14-00442-s001.zip › 附件/Supplementary Table S5.xlsx]

## Sheet: Sheet1
Table S5 Primers used for qRT-PCR analysis
Gene ID	Primer name	Primer sequence
Dlo000667	F	GCTGTGTTCGACCATGATTGTG
Dlo000667	R	GTGCACTACAGGTCCATCAAAC
Dlo002659	F	GAATATCCCACCAAGTACCAG
Dlo002659	R	ACTGTTGCGTTGAAATGTGG
Dlo012198	F	TCACATGTCGTTTCCACCTTC
Dlo012198	R	CACATTCCTGGCCTTGACAAT
Dlo027804	F	CCAATCACTCCAACTGTCCAG
Dlo027804	R	GTCTTCTTCCTCCCCTTCAG
Dlo025950	F	CCAAGCCTCCACCATCTTCTAC
Dlo025950	R	GGTTGCCAATTGTCACACCG
Dlo016797	F	TTCGCCCCTTACTCCTCCAT
Dlo016797	R	GTACGAGCTCATGTGGATTAC
Dlo000136	F	CTGGTTATTCTCTTCTCCTCAC
Dlo000136	R	GTCCTACATCATAATACTCACG
Dlo001213	F	ATTCACAGGGGATGGACAAGAC
Dlo001213	R	CAACAACCAGCTCCATCTCTTCC
Dlo005841	F	GATCTTGGTGACCTATGACTTCC
Dlo005841	R	CCACAACAAACACAACTCCAG
Dlo011074	F	CCAATGGACAAGGCCTGAAT
Dlo011074	R	TTCCATTCATAACCTCAGCG
Dlo027282	F	CACCGTATCAGCTACTCCGAATT
Dlo027282	R	AACGTTGAGGGAGTTGGGAC
Dlo031393	F	TGGACCAGTATCACCGCTACA
Dlo031393	R	GTAGTAAGCAACTCCCTTCC
Dlo006333	F	ACAAGACCATCATCGACCTG
Dlo006333	R	CGTTCCAGAACCTCTTCAAT
Dlo006334	F	GGATAGGATGATGAAGGAGCTT
Dlo006334	R	ATTAGCATCACTCAGGATCC
SOD	F	GGTCAGATGGTGAAGCCGTAGAG
SOD	R	GTCTATGCCACCGATACAACAAACCC
POD	F	CCATGATTGTTTTGTCAAGGGCTG
POD	R	GGACTTCAAATCCTCTGGCAGA
CAT	F	GTTGGAGGAACTAATCACAGCC
CAT	R	GTCAGGATCAAGAGTCTGGATATA
MSD	F	GAAACCACTGGAAATCAGGAC
MSD	R	ACTGTAGGTAGTATGCATGCTC
EF-1α	F	GATGATTCCCACCAAGCCCAT
EF-1α	R	GGGTCCTTCTTCTCAACACTCT
